# Supplementary material for: BRCA1/2 Molecular Assay for Ovarian Cancer Patients: A Survey through Italian Departments of Oncology and Molecular and Genomic Diagnostic Laboratories
Source: Diagnostics (Basel). 2019 Oct 9;9(4):146. doi: 10.3390/diagnostics9040146 (PMC6963957; doi:10.3390/diagnostics9040146)
Supplement: Supplementary file 1 [file diagnostics-09-00146-s001.zip]

Archive with 3 entries (2 files):
- diagnostics-573360-Supplemental File/
- diagnostics-573360-Supplemental File/diagnostics-573360-Supplemental File1.pdf
- diagnostics-573360-Supplemental File/diagnostics-573360-Supplemental File2.pdf
